# Supplementary material for: Normal MRI features of the manica flexoria in horses and evaluation of the anatomic variability between forelimbs and hindlimbs
Source: PLoS One. 2025 Jul 21;20(7):e0327880. doi: 10.1371/journal.pone.0327880 (PMC12279136; doi:10.1371/journal.pone.0327880)
Supplement: S1 File — (XLSX) [file pone.0327880.s001.xlsx]

## Sheet: Measurements
CASE	Age	Breed	Limb	Slice Thickness (mm)	Number of slices MF seen	Length based on slice thickness	Proximal measurement Axial (mm)	Proximal 3rd (slice 3 visible) Axial (mm)	Proximal 3rd 45d Lat (mm)	Proximal 3rd 45d Med (mm)	Proximal 3rd Abaxial Lat (mm)	Proximal 3rd Abaxial Med (mm)	Mid-measurement Axial (mm)	Mid-measurement 45d Lat (mm)	Mid-measurement 45d Med (mm)	Mid-measurement Abaxial Lat (mm)	Mid-measurement Abaxial Med (mm)	Distal Measurement Abaxial Lat (mm)	Distal Measurement Abaxial Med (mm)	Angle at Fetlock Degree Flexion Neg=ext	Intensity PD c.f. SDFT	Intensity T2 c.f. SDFT	Intensity T2* c.f. SDFT	Homogeneous vs Heterogeneous	Margination e.g. Smooth, Irregular	Shape e.g. uniform vs nonuniform
1	8	QH	LF	3	12	36	1.13	1	1.44	1.53	1.85	1.51	0.59	1.03	1.04	1.54	1.79	0.98	1.41	3.3	Hyperintense	Iso	Not included	Homogeneous Hyperintense band through manica	Smooth	Uniform
2	2	TB	LF	3.5	10	35	1.42	1.42	1.56	1.4	1.65	1.4	1.32	1.86	1.18	1.29	1.12	1.07	1.41	7	Isointense but not in isocenter	Iso	Not included	Homogeneous	Smooth	Uniform	Not in isocenter
3	4	TB	LF	3	11	33	2.13	2.13	2.17	2.95	2.03	3.52	0.97	1.98	1.82	2.5	3.11	1.82	1.98	-13	Hyperintense	Iso	Not included	Homogeneous	Smooth	Uniform
4	8	TB	LF	3	11	33	2.25	2.39	2.19	2.3	1.38	1.86	1.06	1.22	1.51	2.29	2.48	2.09	2.62	-9.5	Hyperintense	Iso	Not included	Homogeneous	Smooth	Uniform
5	17	SF	RF	3.5	12	42	1.4	1.69	1.81	2.02	1.56	2.57	1.12	1.67	1.58	1.52	2.89	1.85	2.02	-10	Hyperintense	Iso	Hyperintense	Homogeneous	Smooth	Uniform
6	2	TB	RF	3	10	30	2.55	2.62	1.89	2.21	2.08	2.56	1.22	1.26	1.47	2.19	2.69	2.52	2.12	-2	Isointense	Iso	Hyper Not entirely included	Homogeneous	Smooth	Uniform
7	3	TB	RF	3	12	36	0.93	2	1.32	1.21	1.2	1.2	1.06	1.28	1.59	1.36	1.37	2.14	1.74	10	Hyperintense	Iso	Not included	Homogeneous	Smooth	Nonuniform - hyperintense proximal on PD and isointense distal
8	4	TB	RF	3	10	30	1.19	1.88	1.98	2.69	2.4	2.52	0.75	1.31	1.21	2.49	2.72	1.69	3.19	-7	Hyperintense	Iso	Not included	Homogeneous	Smooth	Nonuniform - hyperintense proximal on PD and isointense distal
9	8	QH	RF	3	11	33	0.9	1.74	2.41	2.6	1.6	1.65	0.9	1.12	1.54	1.1	2.46	1	1.07	-3	Hyperintense	Iso	Hyper Not entirely included	Homogeneous Hyperintense band through manica	Smooth	Uniform
10	9	QH	RF	3	11	33	1.23	1.97	2.46	2.74	1.77	1.74	1.94	1.92	2.33	1.72	2.27	1.48	1.27	-5.7	Hyperintense with hyperintense band	Iso	Hyperintense	Homogeneous Hyperintense band through manica	Smooth	Uniform
11	7	QH	RF	3	10	30	1.28	1.99	1.29	1.75	2.34	2.82	0.98	1.13	1.18	1.84	1.81	1.52	1.36	-3.5	Hyperintense	Iso	Not included	Homogeneous Hyperintense band through manica	Smooth	Uniform
12	2	TB	RF	3.5	10	35	0.95	1.33	1.38	1.35	1.13	1.24	1.29	1.23	1.37	1.24	1.25	1.33	1.35	4	Isointense	Iso	Not included	Homogeneous	Smooth	Uniform
13	3	TB	RH	3	13	39	1.06	1.57	1.7	0.83	2.28	1.41	1.57	2.02	1.68	2.14	1.48	2.57	1.82	4	Hyperintense with hyperintense band	N/A	Hyperintense	Homogeneous Hyperintense band through manica	Smooth	Uniform
14	7	QH	RH	3	9	27	2.27	2.3	2.31	1.22	2.19	1.29	1.36	1.39	1.01	1.98	1.67	1.82	1.44	2	Hyperintense prox Isointense distal	Iso	Not included	Homogeneous	Smooth	Uniform
15	3	TB	LH	3	11	33	0.88	2.32	1.56	0.85	1.56	0.85	1.34	2.15	2.02	2.3	2.02	1.85	2.2	-10	Hyperintense	N/A	Hyperintense	Homogeneous Hyperintense band through manica	Smooth	Uniform
16	2	TB	LH	3	12	36	0.84	1.78	1.43	1.44	1.52	0.84	2	2.16	2.12	1.75	0.82	1.55	1.8	3.5	Hyperintense	Iso	Hyperintense	Homogeneous Hyperintense band through manica	Smooth	Uniform
17	8	QH	LH	3	9	27	1.1	2.08	1.76	1.99	2.22	1.29	2.12	1.87	1.97	2.64	2.21	1.51	0.78	8	Hyperintense	Iso	Not included	Homogeneous	Smooth	Uniform
18	7	QH	LH	3	11	33	1.39	2	1.86	1.7	2.05	2.18	1.18	1.13	1.18	2.05	2.19	1.75	1.47	0	Hyperintense	Iso	Not included	Homogeneous	Smooth	Uniform
						AVERAGE:
13 horses	17	7 FL TB	4 LF	3 are 3.5 all FL	10.8333	All	1.38333	1.90056	1.80667	1.82111	1.82278	1.80278	1.265	1.54056	1.54444	1.88556	2.01944	1.69667	1.725	-1.21667
	2	3 HL TB	8 RF	15 at 3 mm	10.8333	Fore	1.44667	1.84667	1.825	2.0625	1.74917	2.04917	1.1	1.4175	1.485	1.75667	2.16333	1.62417	1.795	RANGE +10 to -10
	5.77778	4 FL QH	2 RH		10.8333	Hind	1.25667	2.00833	1.77	1.33833	1.97	1.31	1.595	1.78667	1.66333	2.14333	1.73167	1.84167	1.585
		3 HL QH	4 LH
		1 FL SF				STD DEV:	FL>HL	HL>FL	FL>HL	FL>HL	HL>FL	FL>HL	HL>FL	HL>FL	HL>FL	HL>FL	FL>HL	HL>FL	FL>HL
						All	0.539804	0.403798	0.380433	0.652514	0.394056	0.73867	0.418319	0.401885	0.386602	0.47319	0.650479	0.455864	0.576166
						Fore	0.554803	0.450824	0.424682	0.607815	0.411283	0.731753	0.338714	0.341018	0.346817	0.499733	0.676049	0.487022	0.625598
						Hind	0.533542	0.293831	0.304762	0.464044	0.34176	0.489939	0.382818	0.429263	0.467019	0.303754	0.53297	0.383271	0.482068
